# Supplementary material for: Engineered whole cut meat-like tissue by the assembly of cell fibers using tendon-gel integrated bioprinting
Source: Nat Commun. 2021 Aug 24;12:5059. doi: 10.1038/s41467-021-25236-9 (PMC8385070; doi:10.1038/s41467-021-25236-9)
Supplement: Supplementary file 12 — Source data [file 41467_2021_25236_MOESM12_ESM.xlsx]

## Sheet: Fig. 2
Fig. 2a							Fig. 2d
	Passage	Data 1	Data 2	Data 3					Day 5				Day 9				Day 13
	3	50000	50000	50000				The combinations of fatty acids	Data 1	Data 2	Data 3	Data 4	Data 1	Data 2	Data 3	Data 4	Data 1	Data 2	Data 3	Data 4
	4	334000	264000	217000				#1	1.21342	1.19831	0.813778	0.774492	0.943332	1.13751	0.530095	0.631633	1.00983	1.44019	0.742143	1.27591
	5	1020000	1240000	1050000				#2	1.05361	0.935981	0.703716	0.514294	0.94651	1.2771	0.581634	0.133273	0.862041	0.986703	0.773092	0.641357
	6	4670000	3500000	4160000				#3	0.970341	0.843514	0.701081	0.452868	0.85023	0.730344	0.550013	0.588741	0.763107	0.331996	0.69539	0.409105
	7	20700000	17300000	16800000				#4	0.89565	0.397016	0.744802	0.202807	0.783354	0.71191	0.618037	0.350977	0.68491	0.37671	0.752495	0.371215
	8	135000000	81600000	34300000				#5	1.04343	0.517592	0.695589	0.327063	0.697819	1.04503	0.755554	0.409927	0.780482	0.679862	0.771075	0.45293
	9	325000000	333000000	167000000				#6	0.985645	0.795432	0.568132	0.527027	0.856305	1.56038	0.551095	0.438646	0.670497	0.830322	0.755063	0.331611
	10	643000000	610000000	583000000				#7	1.03262	0.491349	0.520768	0.260183	0.673305	0.621677	0.673815	0.215771	0.507365	0.119604	0.914476	0.096927
	11	1150000000	2080000000	789000000				#8	0.939804	0.513819	0.472999	0.242661	0.799877	1.09373	0.543711	0.446752	0.618093	0.592261	0.865828	0.432126
	12	5200000000	2040000000	3620000000				#9	0.969769	0.547625	0.534727	0.219175	0.803858	1.13494	0.559848	0.572394	0.541218	1.00695	0.984264	0.510903
								#10	0.938176	0.57435	0.44691	0.257842	0.787758	1.10794	0.636993	0.728379	0.621191	0.703753	0.939534	0.59369
								#11	0.886018	0.608455	0.526007	0.216915	0.645491	1.29642	0.657171	0.625372	0.605392	0.525207	1.04883	0.509729
								#12	0.98639	0.836736	0.537014	0.413061	0.639418	1.36031	0.626681	1.20965	0.588447	0.604104	1.10604	0.675293
Fig. 2b
	Passage	Data 1	Data 2	Data 3	Data 4		Fig. 2e
	3	0.112947	0.085283	0.082494	0.11138			ALK5i concentration	Data 1	Data 2	Data 3	Data 4	Data 5
	4	0.100783	0.091857	0.134905	0.120163			0	1.03367	1.00733	0.785623	0.96831	1.20507
	5	0.103558	0.09773	0.10123	0.070218			1	1.14122	1.64867	1.05705	2.02388	3.31379
	6	0.090802	0.104577	0.104135	0.104131			5	1.13442	1.07163	3.32577	1.94876	5.92085
	7	0.08582	0.084598	0.086926	0.078421			10	1.01574	0.970888	2.17796	1.839	2.98234
	8	0.019778	0.025287	0.054681	0.031303
	9	0.018722	0.026842	0.018001	0.014337
	10	0.009767	0.013022	0.015092	0.022993
	11	0.011187	0.011867	0.011411	0.010403
	12	0.00745	0.011344	0.006355	0.006952
						Fig. 2h
Fig. 2f								PPARg2			FABP4
	Culture time (day)	Data 1	Data 2	Data 3			Culture time (day)	Data 1	Data 2	Data 3	Data 1	Data 2	Data 3
	3	0.699772	1.15281	1.14742			3	1.1577	0.877532	0.964763	0.168455	0.123176	0.251881
	7	0.710952	1.87759	2.04504			7	8.06613	7.44363	7.98921	10.6422	8.41161	8.42568
	14	0.859253	1.69386	2.13318			14	10.9223	9.00837	8.64075	13.8473	15.3336	16.1125
Fig. 2i							Fig. 2j
		Serum concentration	Data 1	Data 2	Data 3				10% HS			10% FBS
	Horse serum	1%	6.43054	4.74734	0.907007			Base media	Data 1	Data 2	Data 3	Data 1	Data 2	Data 3
		5%	6.08837	5.16629	21.789			F12K	5.60183	7.48667	23.6833	1.55219	1.15163	1.96205
		10%	10.072	12.4181	23.531			DMEM	10.072	12.4181	23.531	1.2032	1.22931	0.567485
	FBS	10%	1.2032	1.22931	0.567485
	Calf serum	10%	1.71622	1.8731	3.0903
	Human serum	10%	4.71524	5.57593	3.86138

## Sheet: Fig. 3
Fig. 3d		G-GG			G-Gel
	Culture day	Data 1	Data 2	Data 3	Data 1	Data 2	Data 3
	0	1	1	1	1	1	1
	1	0.775284	0.756178	0.77508	0.437423	0.517594	0.250113
	2	0.67309	0.669876	0.673083	0.545226	0.400973	0.251598
	3				0.455227	0.398584	0.242045
	4	0.626067	0.606932	0.626068	0.510746	0.386342	0.226552
	5	0.585034	0.527605	0.585008	0.459586	0.350327	0.221755
	6	0.555884	0.471121	0.555858	0.425962	0.334087	0.182068
	7	0.50707	0.423169	0.507064	0.406944	0.289655	0.17774
	8				0.376114	0.265484	0.140352
	9	0.409145	0.363075	0.409179	0.360391	0.24134	0.147842
Fig. 3e		G-GG / Suspension	G-GG / Needle fixed	G-Gel / Suspension	G-Gel / Needle fixed
	Cell 1	33.496	78.519	61.679	6.871
	Cell 2	46.789	8.648	9.664	15.187
	Cell 3	61.715	34.367	7.508	11.367
	Cell 4	48.921	44.019	89.834	5.789
	Cell 5	64.813	12.59	31.91	7.522
	Cell 6	58.992	11.779	59.393	5.66
	Cell 7	56.261	69.553	74.369	5.872
	Cell 8	64.163	7.842	89.653	1.8
	Cell 9	89.88	1.165	25.627	3.61
	Cell 10	88.896	5.294	19.367	5.413
	Cell 11	25.446	18.152	78.674	18.728
	Cell 12	89.707	14.825	21.908	2.339
	Cell 13	43.935	37.421	68.911	14.766
	Cell 14	38.231	17.62	24.103	16.766
	Cell 15	21.723	10.496	27.707	15.396
	Cell 16	34.867	11.084	59.908	1.947
	Cell 17	81.454	18.237	77.273	23.147
	Cell 18	63.295	15.191	79.673	1.709
	Cell 19	71.227	19.062	81.339	7.013
	Cell 20	79.267	44.937	12.967	7.619
	Cell 21	43.672	25.167	79.11	16.788
	Cell 22	86.329	3.892	23.586	16.766
	Cell 23	19.093	13.281	21.946	9.7
	Cell 24	12.884	36.297	33.79	2.193
	Cell 25	68.217	27.673	15.122	11.594
	Cell 26	34.788	20.346	8.677	5.129
	Cell 27	24.645	34.236	4.865	16.297
	Cell 28		2.749	42.245	0.061
	Cell 29		12.096	60.896	10.52
	Cell 30		0.932	57.654	2.326
	Cell 31		1.482	20.792	4.355
	Cell 32		23.15	68.566	4.046
	Cell 33		7.5	17.432	4.967
	Cell 34		18.545	17.518	5.262
	Cell 35		2.058	23.894	1.182
	Cell 36		5.305	18.805	19.051
	Cell 37		9.931	3.582	2.614
	Cell 38		27.953	13.806	0.779
	Cell 39		25.747	23.791	0.979
	Cell 40		49.771	8.349	12.788
	Cell 41			7.452	0.087
	Cell 42			3.263	7.688
	Cell 43			17.29	9.656
	Cell 44			1.825	5.596
	Cell 45			1.849	9.654
	Cell 46			29.024
	Cell 47			62.002
	Cell 48			64.647
	Cell 49			46.946
	Cell 50			53.64
	Cell 51			45.26
	Cell 52			4.975
	Cell 53			43.449
	Cell 54			46.946
	Cell 55			50.817
	Cell 56			13.394

## Sheet: Fig. 4
Fig. 4f							Fig. 4i
		Data 1	Data 2	Data 3					FFARg2			FABP4
	Before	0.759707	0.624407	1.61589					Data 1	Data 2	Data 3	Data 1	Data 2	Data 3
	6	1016.22	1772.19	960.569				Before	0.975819	1.02961	0.994566	0.173072	0.17772	0.164848
								Day 14	5.9588	7.00456	5.2766	5.89519	4.93224	13.6409
Fig. 4j
		FFARg2			FABP4
		Data 1	Data 2	Data 3	Data 1	Data 2	Data 3
	Before	1.13689	1.04079	0.82232	1.28169	0.877235	0.841075
	Day 14	2.60195	2.1117	2.69896	2.50061	2.45811	3.79581
Fig. 4l
		Meat			D1			D6 or 17
		Data 1	Data 2	Data 3	Data 1	Data 2	Data 3	Data 1	Data 2	Data 3
	Muscle	0.000806	0.00129	0.00119	0.000129	0.000235	0.000164	0.000107	0.00034	0.000148
	Fat	0.000161	0.000101	0.000125	1.13e-05	2.92e-05	1.38e-05	0.000397	0.000412	0.000403
Fig. 4m
		Meat			D6 or D10
		Data 1	Data 2	Data 3	Data 1	Data 2	Data 3
	Muscle	2.11	3.34	2.75	1.63	1.32	1.71
	Fat	1.43197	1.634	2.047	1.06975	1.916	1.628
Fig. 4d		TIP
	Cell 1	1.707
	Cell 2	0.734
	Cell 3	4.447
	Cell 4	2.743
	Cell 5	5.299
	Cell 6	0.122
	Cell 7	4.135
	Cell 8	7.582
	Cell 9	2.362
	Cell 10	3.7
	Cell 11	3.648
	Cell 12	15.087
	Cell 13	0.604
	Cell 14	3.527
	Cell 15	1.218
	Cell 16	1.43
	Cell 17	1.081
	Cell 18	1.684
	Cell 19	2.465
	Cell 20	2.945
	Cell 21	0.029
	Cell 22	2.054
	Cell 23	1.821
	Cell 24	4.06
	Cell 25	4.09
	Cell 26	3.204
	Cell 27	15.97
	Cell 28	2.392
	Cell 29	5.245
	Cell 30	5.498
	Cell 31	2.227
	Cell 32	3.701
	Cell 33	0.758
	Cell 34	2.21
	Cell 35	2.19
	Cell 36	2.252
	Cell 37	2.537
	Cell 38	2.693
	Cell 39	5.767
	Cell 40	3.912

## Sheet: Supplementary Fig. 3
Supplementary Fig. 3
	Media condition	Data 1	Data 2	Data 3
	#1	0.794455	0.714231	0.863204
	#2	1.22441	1.66543	1.48703
	#3	1.06594	1.5396	1.15968
	#4	1.19836	1.75487	1.88731
	#5	2.44086	2.29866	2.14157

## Sheet: Supplementary Fig. 9
Supplementary Fig. 9a				Supplementary Fig. 9b				Supplementary Fig. 9c				Supplementary Fig. 9d
		1wt% GG				4.5wt% G-Gel			Time (s)	Viscosity (Pa·s)			Time (s)	Viscosity (Pa·s)
	Particle 1	81.284			Particle 1	49.683			0.96716	782.695			0.98603	112.131
	Particle 2	67.673			Particle 2	50.6585			1.17219	1171.79			1.18356	141.205
	Particle 3	30.4645			Particle 3	29.749			1.26221	991.464			1.33858	164.18
	Particle 4	75.565			Particle 4	41.6755			1.46473	1725.02			1.4561	178.787
	Particle 5	21.518			Particle 5	192.093			1.62226	1817.1			1.61112	201.748
	Particle 6	20.4305			Particle 6	44.489			1.74727	2280.82			1.81115	231.126
	Particle 7	31.18			Particle 7	23.857			1.9048	1469.51			1.89116	242.744
	Particle 8	20.526			Particle 8	22.683			2.02731	2233.46			2.09369	269.733
	Particle 9	57.754			Particle 9	70.5375			2.18233	1800.86			2.24371	288.828
	Particle 10	60.4175			Particle 10	42.7175			2.38736	3783.01			2.44624	319.01
	Particle 11	40.9955			Particle 11	67.986			2.46237	1906.58			2.52125	326.323
	Particle 12	31.014			Particle 12	26.4185			2.6674	3937.08			2.72628	351.266
	Particle 13	19.089			Particle 13	81.88			2.82492	3133.46			2.80379	364.03
	Particle 14	28.6715			Particle 14	80.9375			2.90744	2879.82			2.95381	379.284
	Particle 15	24.528			Particle 15	25.4235			3.10246	3146.56			3.07883	401.101
	Particle 16	39.862			Particle 16	54.322			3.29999	3548.59			3.24635	412.748
	Particle 17	27.0745			Particle 17	49.8205			3.3825	3150.21			3.44638	448.735
	Particle 18	23.3595			Particle 18	47.2725			3.53752	3361.78			3.6064	454.106
	Particle 19	17.3885			Particle 19	43.008			3.66754	3277.83			3.73142	468.014
	Particle 20	39.07			Particle 20	106.491			3.82006	3090.81			3.88144	479.547
	Particle 21	23.127			Particle 21	93.448			4.02509	5224.92			4.00645	491.693
	Particle 22	46.7235			Particle 22	54.4755			4.1026	3703.67			4.16148	506.525
	Particle 23	26.2645			Particle 23	47.4665			4.30513	4867.52			4.359	505.849
	Particle 24	38.552			Particle 24	29.141			4.45515	4477.44			4.43402	507.451
	Particle 25	33.7115			Particle 25	38.659			4.58017	5227.18			4.63904	534.742
	Particle 26	53.225			Particle 26	64.1			4.72519	4715.66			4.79657	567.777
	Particle 27	87.7795			Particle 27	66.683			4.92522	5716.05			4.99909	595.811
	Particle 28	72.4615			Particle 28	62.7645			5.07774	5323.74			5.07411	613.482
	Particle 29	43.158			Particle 29	51.526			5.15525	5244.34			5.27413	658.557
	Particle 30	52.7025			Particle 30	44.003			5.35028	6367.9			5.35414	623.685
	Particle 31	24.38			Particle 31	38.93			5.55531	5424.57			5.51167	684.598
	Particle 32	29.726			Particle 32	36.9135			5.63032	5871.54			5.63168	686.966
	Particle 33	26.2935			Particle 33	35.233			5.78534	4999.96			5.78671	694.413
	Particle 34	17.0495			Particle 34	211.042			5.91036	5265.84			5.98173	692.763
	Particle 35	25.1025			Particle 35	19.849			6.06538	5421.42			6.13175	711.114
	Particle 36	42.653			Particle 36	61.479			6.2629	7282.53			6.25927	740.134
	Particle 37	15.2735			Particle 37	85.755			6.41543	7472.44			6.40929	727.41
	Particle 38	22.859			Particle 38	25.101			6.54044	7703.24			6.53681	748.882
	Particle 39	18.4425			Particle 39	29.8825			6.69297	7396.32			6.69933	835.16
	Particle 40	81.7605			Particle 40	47.2505			6.81798	8517.61			6.90186	765.169
	Particle 41	70.263			Particle 41	118.079			6.9755	5836.41			6.9794	874.758
	Particle 42	82.729			Particle 42	22.4885			7.13803	7302.83			7.1819	816.171
	Particle 43	52.489			Particle 43	35.068			7.30305	7994.96			7.33692	888.661
	Particle 44	45.707			Particle 44	40.8825			7.44557	6489.96			7.53195	857.826
	Particle 45	76.6905			Particle 45	68.886			7.6381	6887.05			7.60446	970.691
	Particle 46	29.5715			Particle 46	340.674			7.71311	8915.94			7.80199	892.46
	Particle 47	41.1245			Particle 47	162.536			7.86563	7891.13			7.8795	976.998
	Particle 48	31.889			Particle 48	224.942			8.06816	7791.41			8.03452	977.978
	Particle 49	87.399			Particle 49	84.179			8.2607	9324.68			8.23955	987.93
	Particle 50	84.867			Particle 50	74.812			8.33319	8092.42			8.44208	1035.22
	Particle 51	73.662			Particle 51	15.1695			8.48321	7863.27			8.51959	942.179
	Particle 52	40.667			Particle 52	102.202			8.60573	9146.99			8.67961	1121.6
	Particle 53	51.7985			Particle 53	43.003			8.75575	9860.86			8.80713	1113.57
	Particle 54	31.1585			Particle 54	73.9385			8.95578	7962.91			8.95965	1078.83
	Particle 55	42.644			Particle 55	99.775			9.0833	8530.7			9.08217	1177.41
	Particle 56	50.0025			Particle 56	57.4545			9.28333	9307.3			9.23469	1053.8
	Particle 57	48.397			Particle 57	244.173			9.36334	8937.04			9.43972	1212.72
	Particle 58	43.697			Particle 58	22.1095			9.56087	10295.1			9.59724	1032.71
	Particle 59	90.306			Particle 59	40.955			9.71089	10642.4			9.71725	1157.98
	Particle 60	48.2525			Particle 60	31.1595			9.90592	11134.2			9.87478	1158.52
									9.98593	10463.2			10.0823	1047.73
									10.1835	11153.3			10.1598	1293.6
									10.261	10334.9			10.3649	1107.04
									10.4235	10205.8			10.4449	1058.22
									10.626	12318.8			10.6024	1378.04
									10.816	10264.2			10.7299	1450
									10.8886	12089.4			10.8874	1042.69
									11.0486	11064.7			11.0899	1507.02
									11.1711	10332.3			11.2425	1041.53
									11.3211	9905.25			11.3625	1231.65
									11.5211	12296.7			11.645	1078.3
									11.6812	10627.8			11.9951	983.262
									11.8062	12088.8			12.4276	1368.63
									11.9537	11613.5			12.6252	1203.31
									12.0787	13596.3			12.7002	1038.48
									12.2262	15026.2			13.0577	1008.03
									12.4263	10451.9			13.3403	1290.5
									12.5788	10554.2			13.7753	870.892
									12.7063	10053			14.0504	953.751
									12.8538	10441.8			14.4004	775.591
									13.0464	11774			14.5204	1281.81
									13.1239	14462.3			14.6779	1192.35
									13.3289	13770			14.803	730.212
									13.4089	12037.7			15.1555	691.584
									13.5639	16297.8			15.7931	1127.94
									13.774	11954.5			15.8731	633.078
									13.974	16921.4			16.1482	810.383
									14.0515	13139.9			16.5007	601.167
									14.209	16425.3			16.7782	968.506
									14.334	16488.1			17.2133	648.208
									14.4891	15822.3			17.7034	1001.98
									14.6116	17339.9			17.9834	573.589
									14.7641	19269.5			18.341	602.334
									14.9541	17010.1			18.621	902.537
									15.1091	12815.1			18.701	619.091
									15.2342	14409.6			18.9785	688.137
									15.3867	12833.1			19.3436	1086.71
									15.5867	13896.8			20.2437	870.828
									15.6667	11497.8			20.6788	1035.71
									15.8718	18090.6			20.9538	659.775
									16.0243	14557			21.3964	755.189
									16.1043	18317.4			21.6789	822.778
									16.3068	13773.7			22.1665	686.299
									16.5043	16052.8			22.444	910.933
									16.5818	12928.8			22.7941	691.965
									16.7319	12871.8			23.0716	779.018
									16.8594	13090.5			23.7042	1226.88
									17.0194	18027.7			23.7842	701.16
									17.2169	15654			24.1368	938.689
									17.367	15036.4			24.3318	1256.27
									17.487	19547.7			24.4118	721.534
									17.6345	18246.5			25.0344	921.567
									17.8395	13709.2			25.1844	1367.09
									17.9145	17753.7			25.3044	860.171
									18.1171	14757.6			25.752	857.492
									18.2696	19287.2			26.0295	797.891
									18.4746	16235.5			26.3921	1174.05
									18.5571	21247.4			26.8772	780.865
									18.7672	21784.4			27.1047	801.254
									18.8397	15437.5			27.2297	902.94
									19.0447	20884			27.5873	970.29
									19.1197	15643.1			28.3074	861.883
									19.2747	19203			28.9399	1443.77
									19.4722	18456.1			29.415	1115.7
									19.6698	14807			29.6425	867.844
									19.7448	21847.9			30.2751	1188.24
									19.8998	17455.9			30.3952	1078.04
									20.0198	19408.5			32.0129	0.18171
									20.1774	17946.3			32.2179	0.17135
									20.3749	16258.2			32.3704	0.16696
									20.4549	17739.1			32.4904	0.16063
									20.6524	15807.9			32.648	0.15421
									20.8049	18312.3			32.773	0.14644
									20.9325	18360.1			32.923	0.13752
									21.085	22409.4			33.128	0.12915
									21.285	19568.3			33.203	0.12858
									21.355	17630.2			33.4056	0.12319
									21.5526	21466.3			33.5606	0.1194
									21.7126	18790			33.7656	0.11499
									21.9176	26225			33.8431	0.11411
									21.9976	20822.7			34.0507	0.11392
									22.2001	21873.6			34.1257	0.111
									22.2777	24803.4			34.2832	0.10949
									22.4277	24250.4			34.4032	0.11011
									22.6152	21719			34.5657	0.10647
									22.7652	22480			34.7683	0.10438
									22.8827	23196.9			34.8533	0.10261
									23.0377	18876.6			35.0533	0.10143
									23.1653	17789.9			35.2083	0.09893
									23.3178	21667.1			35.3383	0.09782
									23.5178	27796			35.4934	0.09618
									23.6778	21115.4			35.6984	0.09631
									23.8054	19834.1			35.7784	0.09627
									23.9554	20543.7			35.9859	0.09526
									24.1479	21350.9			36.0609	0.09418
									24.2254	25792.1			36.2235	0.09307
									24.3754	20266.9			36.426	0.09079
									24.578	25387.5			36.5035	0.09019
									24.658	19506.1			36.701	0.08707
									24.853	22458.5			36.8536	0.08585
									25.058	20657.9			36.9711	0.08568
									25.1355	27453.5			37.1336	0.08458
									25.2906	22576.5			37.2586	0.08438
									25.4081	24954.4			37.4136	0.08346
									25.5556	23785.5			37.6162	0.08266
									25.7506	29333.3			37.7737	0.08425
									25.9057	25967.7			37.9012	0.08413
									26.0307	29439.9			38.0562	0.08491
									26.1857	22826.1			38.2463	0.08614
									26.3082	29758.7			38.3263	0.08632
									26.4607	25412.7			38.5263	0.08701
									26.6608	21741.3			38.6013	0.08693
									26.8108	23616.9			38.7538	0.08722
									26.9283	28491			38.9588	0.08766
									27.0858	21970			39.1639	0.08968
									27.2858	29630.8			39.2414	0.08874
									27.3609	21262.7			39.3989	0.08834
									27.5584	25520.5			39.5214	0.08613
									27.7134	29498.2			39.6865	0.08525
									27.9159	22166.9			39.809	0.08555
									27.9884	29962			39.9665	0.08432
									28.1935	22580.3			40.169	0.08307
									28.271	25962.9			40.3315	0.08246
									28.426	20946.4			40.4541	0.08115
									28.626	30963.3			40.6066	0.08083
									28.8261	26689.6			40.7341	0.07995
									28.9061	33708			40.8941	0.08016
									29.0586	29804			41.1016	0.07835
									29.1861	29429.5			41.1817	0.07837
									29.3361	29986.5			41.3892	0.07925
									29.4637	27335.6			41.4692	0.0797
									29.6137	27297.1			41.6242	0.07955
									29.8112	22296.1			41.8242	0.08084
									29.9612	23019.5			42.0243	0.08126
									30.1588	30160.1			42.1043	0.08109
									30.2363	23522.6			42.2618	0.08133
									30.4388	32874.8			42.3843	0.08253
									30.5113	24797.4			42.5444	0.08242
									30.6738	31972.2			42.6669	0.08322
									30.8664	32682			42.8169	0.08357
									31.914	1.48458			43.0194	0.08324
									32.1165	1.43917			43.1744	0.08296
									32.2715	1.41334			43.2995	0.08196
									32.3916	1.39331			43.4595	0.08074
									32.5516	1.37303			43.667	0.07963
									32.6741	1.35931			43.742	0.07898
									32.8316	1.34268			43.9421	0.07777
									33.0316	1.32163			44.0221	0.07736
									33.1892	1.30888			44.1771	0.07625
									33.3167	1.30268			44.3746	0.07472
									33.4742	1.28844			44.4521	0.07459
									33.5992	1.28065			44.6521	0.07351
									33.7493	1.26818			44.8097	0.07323
									33.9493	1.25308			44.9297	0.0732
									34.0243	1.24799			45.0822	0.07367
									34.2243	1.23191			45.2047	0.07358
									34.3743	1.21983			45.3597	0.07519
									34.5769	1.21103			45.5598	0.07644
									34.6544	1.20431			45.7173	0.07673
									34.8544	1.19739			45.8373	0.07767
									34.9319	1.19162			45.9948	0.0783
									35.0844	1.18846			46.1949	0.07883
									35.282	1.18059			46.2699	0.07898
									35.4795	1.17882			46.4749	0.08053
									35.5595	1.17815			46.6299	0.07926
									35.7045	1.17779			46.7149	0.07839
									35.8295	1.17399			46.9225	0.07779
									35.9896	1.17191			47.005	0.0773
									36.1121	1.17058			47.21	0.07645
									36.2696	1.16857			47.365	0.07602
									36.4696	1.16773			47.49	0.07528
									36.6221	1.16781			47.6501	0.07474
									36.7422	1.16334			47.7701	0.07414
									36.8922	1.16346			47.9226	0.0737
									37.1047	1.16219			48.1201	0.07247
									37.1872	1.16006			48.2751	0.07213
									37.3823	1.1558			48.3977	0.07151
									37.4623	1.15575			48.5552	0.07178
									37.6123	1.15131			48.7577	0.072
									37.8173	1.14838			48.8377	0.07211
									38.0224	1.1435			49.0328	0.07323
									38.0974	1.14245			49.1078	0.07361
									38.2524	1.13696			49.2653	0.07446
									38.3724	1.13628			49.4678	0.07548
									38.5324	1.13187			49.6679	0.07562
									38.7375	1.12787			49.7479	0.07536
									38.815	1.1263			49.8979	0.07621
									39.0175	1.11953			50.0229	0.07654
									39.1675	1.11655			50.1779	0.07669
									39.2875	1.11661			50.3029	0.07709
									39.4526	1.11431			50.4605	0.07594
									39.6501	1.11166			50.6655	0.07485
									39.7301	1.1101			50.818	0.07443
									39.9326	1.10397			50.943	0.07422
									40.0851	1.09871			51.0956	0.0736
									40.1651	1.09639			51.2981	0.07219
									40.3652	1.08969			51.3731	0.07175
									40.5702	1.08246			51.5281	0.07109
									40.6427	1.07963			51.6506	0.07066
									40.8002	1.07453			51.8032	0.06998
									40.9328	1.06725			52.0032	0.06943
									41.0853	1.06354			52.1557	0.06981
									41.2853	1.05841			52.2832	0.06977
									41.3678	1.05533			52.4357	0.06962
									41.5703	1.05026			52.5658	0.07014
									41.7254	1.04803			52.7258	0.07151
									41.8504	1.04529			52.9258	0.07204
									42.0104	1.048			53.0033	0.07177
									42.1354	1.0475			53.2133	0.07411
									42.2904	1.04851			53.3684	0.07482
									42.4905	1.04884			53.5759	0.07541
									42.5705	1.05122			53.6534	0.07542
									42.773	1.05482			53.8509	0.07501
									42.9205	1.05787			53.9259	0.0757
									43.1206	1.06173			54.0885	0.07533
									43.1981	1.063			54.216	0.07446
									43.4056	1.06359			54.371	0.07396
									43.4781	1.06583			54.501	0.07365
									43.6381	1.06695			54.6611	0.07267
									43.7632	1.06888			54.8611	0.07225
									43.9182	1.0695			55.0236	0.0712
									44.1257	1.07366			55.1461	0.07031
									44.2782	1.07204			55.2986	0.06945
									44.4032	1.07216			55.4987	0.06882
									44.5633	1.07071			55.5737	0.06851
									44.6883	1.07126			55.7762	0.06819
									44.8433	1.06902			55.8537	0.06789
									45.0483	1.06769			56.0087	0.06811
									45.1283	1.06454			56.2038	0.06921
									45.3334	1.06394			56.4063	0.06985
									45.4159	1.06114			56.4863	0.07044
									45.5759	1.05736			56.6438	0.07093
									45.7784	1.05495			56.7688	0.07179
									45.971	1.05206			56.9289	0.07247
									46.051	1.04786			57.0589	0.0724
									46.2085	1.04533			57.2139	0.07185
									46.3285	1.04101			57.4189	0.07292
									46.481	1.0383			57.574	0.07276
									46.6811	1.0307			57.6965	0.07286
									46.8411	1.02735			57.854	0.07243
									46.9611	1.02184			57.9765	0.07203
									47.1111	1.01892			58.1315	0.07133
									47.2362	1.01452			58.3341	0.07034
									47.3862	1.01165			58.4091	0.07004
									47.5812	1.0058			58.6041	0.06925
									47.7412	1.00527			58.7591	0.06883
									47.8712	1.00076			58.9616	0.0676
									48.0262	0.9972			59.0367	0.06763
									48.2263	0.99367			59.2392	0.06668
									48.3013	0.99236			59.3217	0.06632
									48.5113	0.99111			59.4717	0.06624
									48.5863	0.99034			59.6767	0.06697
									48.7364	0.98875			59.7618	0.06641
									48.9389	0.9896			59.9618	0.06768
									49.0164	0.9897			60.1193	0.06876
									49.2164	0.99033			60.2418	0.06871
									49.3664	0.99022			60.3969	0.07028
									49.489	0.99247			60.5194	0.07035
									49.639	0.99348			60.6794	0.07117
									49.7665	0.99634			60.8844	0.07131
									49.919	0.99796			60.9619	0.07166
									50.124	1.00374			61.157	0.0724
									50.2766	1.00574			61.312	0.07187
									50.3991	1.00905			61.512	0.07139
									50.5566	1.01149			61.5845	0.07065
									50.7591	1.01635			61.7845	0.07076
									50.8366	1.0159			61.8671	0.07025
									51.0342	1.0196			63.1872	1.84909
									51.1142	1.02018			63.3873	6.05863
									51.2692	1.0217			63.5898	17.4924
									51.4742	1.02176			63.6673	26.9984
									51.6743	1.02186			63.8248	59.2825
									51.7493	1.01993			63.9524	99.3816
									51.9043	1.01855			64.1099	188.713
									52.0293	1.01743			64.2374	230.812
									52.1893	1.01704			64.3899	342.465
									52.3844	1.01358			64.5874	448.257
									52.5369	1.0118			64.7425	432.683
									52.6619	1.00871			64.865	510.293
									52.8119	1.00622			65.0175	466.819
									52.9344	1.00081			65.22	471.275
									53.087	0.99796			65.2925	505.383
									53.282	0.99108			65.4926	494.139
									53.362	0.99027			65.6576	510.567
									53.567	0.98366			65.7376	567.224
									53.7221	0.98201			65.9351	537.558
									53.9271	0.97545			66.1327	554.826
									54.0021	0.97505			66.2127	571.559
									54.2071	0.96921			66.3727	578.484
									54.2871	0.96899			66.4927	589.525
									54.4421	0.96717			66.6427	596.865
									54.5672	0.96687			66.8428	584.572
									54.7197	0.96531			66.9928	581.619
									54.9222	0.96665			67.1153	620.962
									55.0772	0.96512			67.2728	631.56
									55.2023	0.96667			67.4028	601.897
									55.3573	0.96568			67.5579	611.51
									55.4873	0.96695			67.7604	639.642
									55.6473	0.967			67.8404	637.55
									55.8524	0.96996			68.0404	627.242
									55.9299	0.96864			68.198	651.192
									56.1299	0.97213			68.398	674.824
									56.2849	0.97156			68.4755	707.155
									56.3649	0.97251			68.6755	725.677
									56.5699	0.97235			68.7555	733.169
									56.7725	0.97727			68.9156	743.322
									56.855	0.97686			69.0356	757.83
									57.015	0.97861			69.1906	765.024
									57.14	0.97892			69.3906	796.271
									57.2901	0.98089			69.5406	812.347
									57.4151	0.98277			69.6656	811.338
									57.5701	0.98415			69.8182	832.171
									57.7751	0.9873			69.9407	831.58
									57.9301	0.9889			70.1007	853.96
									58.0602	0.98778			70.2957	857.625
									58.2152	0.99084			70.4458	873.669
									58.4152	0.9901			70.5658	879.907
									58.4927	0.99065			70.7183	900.815
									58.7002	0.98686			70.9308	899.766
									58.7778	0.98695			71.0058	893.864
									58.9303	0.98421			71.2059	899.273
									59.1328	0.98297			71.2834	905.403
									59.2153	0.97931			71.4384	903.19
									59.4153	0.9754			71.6459	871.339
									59.5679	0.96982			71.8484	881.849
									59.6929	0.96851			71.931	879.037
									59.8579	0.96316			72.0835	896.51
									59.9779	0.95894			72.2085	916.946
									60.138	0.95427			72.3585	922.055
									60.3355	0.95021			72.4886	945.698
									60.413	0.94919			72.6436	940.724
									60.613	0.94484			72.8386	941.292
									60.763	0.94198			72.9936	958.647
									60.9631	0.94204			73.1186	943.279
									61.0431	0.93972			73.2787	957.981
									61.2431	0.94151			73.4787	957.561
									61.3231	0.93955			73.5637	969.848
									61.4756	0.94215			73.7637	992.275
									61.6732	0.94335			73.8437	971.412
									61.8807	0.94524			73.9963	992.642
									63.1184	6.43091			74.1988	992.572
									63.3159	15.079			74.4063	1009.62
									63.4709	29.0742			74.4838	1002.28
									63.6009	48.8586			74.6389	992.786
									63.751	84.6992			74.7639	964.19
									63.876	127.332			74.9214	945.321
									64.0285	188.467			75.0489	943.259
									64.226	267.764			75.2014	903.615
									64.3835	315.308			75.4014	816.174
									64.5011	337.599			75.5515	784.202
									64.6586	357.711			75.6765	791.991
									64.8561	370.094			75.8365	811.586
									64.9411	377.125			76.034	837.572
									65.1362	382.023			76.1115	847.114
									65.2112	390.151			76.3141	842.064
									65.3662	381.157			76.3941	857.679
									65.5687	392.195			76.5466	861.867
									65.7637	397.407			76.7541	866.135
									65.8438	390.868			76.8316	874.572
									65.9988	381.541			77.0367	881.418
									66.1188	382.393			77.1867	896.726
									66.2813	392.155			77.3142	898.03
									66.4863	408.464			77.4642	892.337
									66.5589	406.082			77.5943	849.208
									66.7539	418.181			77.7493	820.682
									66.9064	433.762			77.9493	816.407
									67.0314	432.001			78.1068	803.015
									67.1814	431.762			78.2318	788.817
									67.379	438.709			78.3919	757.878
									67.529	424.239			78.5894	623.082
									67.654	419.075			78.6719	474.956
									67.809	424.714			78.8719	370.202
									68.0115	425.13			78.9445	374.158
									68.0891	437.135			79.0945	389.215
									68.2991	453.543			79.2895	444.288
									68.3691	445.373			79.4945	502.651
									68.5266	436.337			79.5695	524.82
									68.6566	419.98			79.7246	534.821
									68.8067	413.835			79.8521	418.55
									69.0042	424.788			80.0096	283.912
									69.1567	428.038			80.1346	251.191
									69.2792	446.375			80.2921	268.888
									69.4317	468.216			80.4947	339.277
									69.6293	491.721			80.6472	412.265
									69.7068	505.975			80.7772	480.615
									69.9043	494.936			80.9347	544.38
									70.0593	488.396			81.1348	634.67
									70.2644	439.479			81.2123	667.871
									70.3394	436.679			81.4148	760.819
									70.5444	407.705			81.4948	789.951
									70.6219	414.233			81.6498	867.629
									70.7794	411.688			81.8474	925.488
									70.982	439.489			82.0524	989.525
									71.057	439.638			82.1299	997.113
									71.2545	468.72			82.2824	1054.12
									71.4045	465.965			82.4024	1079.91
									71.532	442.038			82.5524	1103.3
									71.6871	417.24			82.6825	1025.38
									71.8121	401.255			82.8375	676.169
									71.9671	385.06			83.0325	431.619
									72.1746	412.168			83.185	414.153
									72.3297	418.326			83.3076	429.997
									72.4497	447.857			83.4626	449.694
									72.6022	468.484			83.6626	324.752
									72.8022	468.247			83.7401	269.047
									72.8772	480.891			83.9427	211.918
									73.0798	447.631			84.1002	187.862
									73.1573	448.813			84.3002	167.961
									73.3148	429.911			84.3752	164.624
									73.5098	434.461			84.5702	177.799
									73.7048	442.46			84.6453	194.34
									73.7799	432.619			84.7953	247.713
									73.9324	426.894			84.9978	363.349
									74.0574	419.613			85.2003	522.412
									74.2099	418.044			85.2803	591.483
									74.3999	420.521			85.4304	717.481
									74.5525	437.256			85.5554	823.32
									74.6775	447.164			85.7054	924.779
									74.835	471.603			85.8354	1022.51
									74.96	466.173			86.0004	1071.87
									75.1125	452.76			86.2005	1135.53
									75.3151	429.927			86.3505	1160.12
									75.4751	427.778			86.4805	1188.01
									75.5976	418.18			86.6305	1204.18
									75.7501	427.92			86.838	1215.79
									75.9527	406.193			86.9156	1201.96
									76.0352	416.39			87.1131	1208.84
									76.2402	459.659			87.1956	1234.95
									76.3177	451.766			87.3481	1258.19
									76.4777	374.084			87.5582	1278.3
									76.6778	213.964			87.6332	1314.39
									76.8828	158.144			87.8382	1269.4
									76.9628	172.671			87.9932	1316.12
									77.1153	247.787			88.1207	1310.73
									77.2378	332.762			88.2733	1300.75
									77.3929	489.498			88.3983	1311.71
									77.5179	615.471			88.5583	1305.54
									77.6654	777.506			88.7583	1306.42
									77.8729	937.447			88.8383	1277.65
									78.0305	1026.89			89.0359	1303.69
									78.153	994.647			89.1884	1287.75
									78.308	1041.18			89.3884	1220.37
									78.503	973.542			89.4634	1224.43
									78.5805	909.954			89.6634	1119.37
									78.7806	866.719			89.7385	1073.76
									78.8581	844.307			89.896	937.597
									79.0106	776.618			90.101	791.011
									79.2131	689.517			90.1835	719.217
									79.4181	624.132			90.3885	480.522
									79.4957	584.274			90.5486	262.794
									79.6482	531.824			90.6761	130.971
									79.7707	483.99			90.8361	62.8623
									79.9232	456.772			90.9536	57.8724
									80.1257	431.913			91.1111	75.3575
									80.2858	430.317			91.3112	137.32
									80.4108	422.754			91.3862	176.526
									80.5633	414.442			91.5937	349.572
									80.6858	401.42			91.7512	532.786
									80.8409	399.116			91.9463	764.503
									81.0334	395.332			92.0263	838.095
									81.1134	387.985			92.2263	976.472
									81.3184	404.747			92.3063	1041.96
									81.4709	421.94			92.4563	1123.04
									81.671	443.713			92.6514	1180.34
									81.746	436.284			92.7314	1189.82
									81.9435	424.28			92.9314	1179.56
									82.021	423.34			93.0914	1172.92
									82.1685	416.365
									82.3711	410.722
									82.5711	409.85
									82.6411	407.535
									82.7961	433.912
									82.9236	451.166
									83.0737	473.499
									83.2737	502.754
									83.4287	451.777
									83.5487	322.484
									83.7013	187.988
									83.8263	156.3
									83.9813	166.213
									84.1838	268.629
									84.2613	321.545
									84.4138	469.78
									84.6114	707.038
									84.8214	894.689
									84.8939	965.817
									85.0489	955.729
									85.174	981.784
									85.329	935.817
									85.5315	892.337
									85.609	839.46
									85.799	789.597
									85.9541	777.881
									86.0816	739.527
									86.2341	695.395
									86.4366	600.225
									86.5091	588.565
									86.7042	522.689
									86.8617	485.555
									87.0642	474.696
									87.1442	461.925
									87.3393	453.49
									87.4218	448.603
									87.5743	445.653
									87.7743	424.718
									87.9793	415.094
									88.0594	407.852
									88.2119	411.287
									88.3244	417.234
									88.4794	429.189
									88.6744	451.317
									88.8245	455.659
									88.947	452.072
									89.1045	446.539
									89.2995	411.684
									89.377	394.004
									89.5796	396.284
									89.6596	402.976
									89.8071	421.742
									90.0121	442.225
									90.2172	466.708
									90.2922	452.94
									90.4472	458.203
									90.5672	433.397
									90.7172	415.174
									90.9173	420.308
									91.0723	420.66
									91.1973	430.601
									91.3523	438.028
									91.4798	448.691
									91.6374	446.788
									91.8399	449.585
									91.9174	443.967
									92.1174	443.915
									92.2775	441.831
									92.4725	425.778
									92.5475	421.311
									92.7475	416.493
									92.8175	415.153
									92.9725	404.542

## Sheet: Supplementary Fig. 10
Supplementary Fig. 10a
		Suspension						Needle fixed
	Culture day	Data 1	Data 2	Data 3	Data 4	Data 5	Data 6	Data 1	Data 2	Data 3	Data 4	Data 5	Data 6
	1	98.4252	98.4848	97.7011	97.8022	98.9071	100	100	96.7105	98	99.5781	98.0769	99.375
	3	88.8889	92.3913	90.3448	94.4056	95.3608	86.2275	96.6825	92.9688	92.5	89.6226	92.3809	89.8438
	9	95.1144	74.7191	70.7921	92.2487	94.7585	75.3809	84.3767	89.0279	90.0917	92.2179	89.1765	70.3664
Supplementary Fig. 10b
		Suspension						Needle fixed
	Culture day	Data 1	Data 2	Data 3	Data 4	Data 5	Data 6	Data 1	Data 2	Data 3	Data 4	Data 5	Data 6
	1	99.6904	98.9556	99.2084	99.2933	99.0291	97.3294	97.8571	98.8166	97.093	95.2632	96.6942	96.7742
	3	94.6108	89.9563	95.5056	85.4772	85.8025	78.8018	89.4472	97.6471	98.6807	94.5122	93.7853	98.9619
	9	100	99.492	99.9185	97.9325	96.199	96.1185	96.6277	92.5174	91.4616	97.7645	84.1964	97.889

## Sheet: Supplementary Fig. 12
Supplementary Fig. 12
	Time (s)	Transmittance (%)
	0	99.5436
	2	99.5416
	4	99.5364
	6	99.5384
	8	99.5338
	10	99.5383
	12	99.5328
	14	99.5309
	16	99.5237
	18	99.5268
	20	99.5225
	22	99.5175
	24	99.5144
	26	99.5095
	28	99.514
	30	99.5112
	32	99.5142
	34	99.5018
	36	99.4994
	38	99.4933
	40	99.488
	42	99.494
	44	99.4871
	46	99.4812
	48	99.4834
	50	99.4763
	52	99.4697
	54	99.4758
	56	99.4673
	58	99.4672
	60	99.4676
	62	99.4593
	64	99.4569
	66	99.4531
	68	99.4526
	70	99.447
	72	99.4486
	74	99.4456
	76	99.4463
	78	99.4386
	80	99.4327
	82	99.4258
	84	99.4315
	86	99.4282
	88	99.4259
	90	99.4256
	92	99.4164
	94	99.4205
	96	99.4156
	98	99.4114
	100	99.4117
	102	99.4077
	104	99.4083
	106	99.4004
	108	99.4076
	110	99.4058
	112	99.3995
	114	99.3956
	116	99.3893
	118	99.3925
	120	99.394
	122	99.3886
	124	99.3841
	126	99.3879
	128	99.3796
	130	99.386
	132	99.3805
	134	99.3762
	136	99.3754
	138	99.3731
	140	99.3746
	142	99.3718
	144	99.3667
	146	99.3631
	148	99.3642
	150	99.3646
	152	99.3636
	154	99.3632
	156	99.3635
	158	99.3553
	160	99.3567
	162	99.3522
	164	99.3538
	166	99.3518
	168	99.3574
	170	99.3525
	172	99.3459
	174	99.3488
	176	99.3514
	178	99.3444
	180	99.343
	182	99.3407
	184	99.3366
	186	99.3388
	188	99.3374
	190	99.338
	192	99.3364
	194	99.3369
	196	99.3355
	198	99.3351
	200	99.3316
	202	99.331
	204	99.3299
	206	99.3256
	208	99.3262
	210	99.3261
	212	99.3222
	214	99.3222
	216	99.3224
	218	99.3251
	220	99.3214
	222	99.3151
	224	99.3177
	226	99.3128
	228	99.3176
	230	99.3124
	232	99.3153
	234	99.3132
	236	99.3084
	238	99.3124
	240	99.3176
	242	99.3102
	244	99.3153
	246	99.3101
	248	99.3078
	250	99.3028
	252	99.2981
	254	99.3091
	256	99.3021
	258	99.302
	260	99.2979
	262	99.3001
	264	99.3011
	266	99.3003
	268	99.3018
	270	99.3004
	272	99.2924
	274	99.2941
	276	99.2982
	278	99.2959
	280	99.2913
	282	99.2922
	284	99.2837
	286	99.289
	288	99.2866
	290	99.2873
	292	99.2841
	294	99.2922
	296	99.2824
	298	99.2838
	300	99.2885
	302	99.2875
	304	99.2798
	306	99.2835
	308	99.284
	310	99.2816
	312	99.2795
	314	99.2826
	316	99.2782
	318	99.2803
	320	99.2709
	322	99.2717
	324	99.276
	326	99.2738
	328	99.2691
	330	99.2671
	332	99.2752
	334	99.2724
	336	99.2719
	338	99.2701
	340	99.2738
	342	99.2668
	344	99.2632
	346	99.264
	348	99.2705
	350	99.2638
	352	99.2598
	354	99.2695
	356	99.2635
	358	99.2663
	360	99.2632
	362	99.2597
	364	99.2583
	366	99.2648
	368	99.2588
	370	99.2613
	372	99.2648
	374	99.2513
	376	99.2541
	378	99.263
	380	99.2597
	382	99.2535
	384	99.2564
	386	99.2533
	388	99.2567
	390	99.2561
	392	99.2479
	394	99.2522
	396	99.2499
	398	99.2518
	400	99.2504
	402	99.2478
	404	99.2471
	406	99.2489
	408	99.2479
	410	99.247
	412	99.2423
	414	99.2425
	416	99.245
	418	99.2464
	420	99.2374
	422	99.2457
	424	99.2443
	426	99.2399
	428	99.2439
	430	99.237
	432	99.2427
	434	99.2413
	436	99.2419
	438	99.2463
	440	99.2401
	442	99.2435
	444	99.2352
	446	99.2378
	448	99.2368
	450	99.2368
	452	99.2408
	454	99.236
	456	99.2321
	458	99.233
	460	99.2372
	462	99.2384
	464	99.2314
	466	99.2307
	468	99.2271
	470	99.2333
	472	99.2319
	474	99.2279
	476	99.2267
	478	99.2254
	480	99.2288
	482	99.2267
	484	99.2253
	486	99.2264
	488	99.2235
	490	99.2271
	492	99.2251
	494	99.2327
	496	99.2231
	498	99.2229
	500	99.2212
	502	99.2275
	504	99.2224
	506	99.2179
	508	99.2218
	510	99.2175
	512	99.2211
	514	99.225
	516	99.2184
	518	99.2205
	520	99.2193
	522	99.2205
	524	99.2144
	526	99.2169
	528	99.2131
	530	99.217
	532	99.2182
	534	99.2139
	536	99.2159
	538	99.2168
	540	99.211
	542	99.2109
	544	99.2182
	546	99.2102
	548	99.2082
	550	99.2124
	552	99.2087
	554	99.2088
	556	99.2108
	558	99.2092
	560	99.2087
	562	99.2075
	564	99.2017
	566	99.2077
	568	99.2113
	570	99.2027
	572	99.2077
	574	99.2069
	576	99.2067
	578	99.207
	580	99.2033
	582	99.2036
	584	99.2061
	586	99.2039
	588	99.2053
	590	99.2019
	592	99.2016
	594	99.1965
	596	99.2024
	598	99.1949
	600	99.1969
	602	99.2018
	604	99.1958
	606	99.2009
	608	99.1939
	610	99.1957
	612	99.196
	614	99.1952
	616	99.1934
	618	99.1938
	620	99.1986
	622	99.193
	624	99.1885
	626	99.1893
	628	99.1905
	630	99.1914
	632	99.188
	634	99.1878
	636	99.1881
	638	99.1943
	640	99.1819
	642	99.1856
	644	99.1906
	646	99.1878
	648	99.1879
	650	99.1885
	652	99.1813
	654	99.1903
	656	99.1801
	658	99.1838
	660	99.1855
	662	99.1788
	664	99.1838
	666	99.1757
	668	99.187
	670	99.1845
	672	99.181
	674	99.1746
	676	99.1845
	678	99.175
	680	99.1796
	682	99.1814
	684	99.1772
	686	99.1758
	688	99.1701
	690	99.1758
	692	99.1724
	694	99.1819
	696	99.1778
	698	99.1849
	700	99.1766
	702	99.1691
	704	99.1746
	706	99.1758
	708	99.1717
	710	99.1747
	712	99.1757
	714	99.1765
	716	99.1681
	718	99.1627
	720	99.1722
	722	99.1746
	724	99.1661
	726	99.1679
	728	99.1667
	730	99.1671
	732	99.1635
	734	99.1677
	736	99.1661
	738	99.1634
	740	99.1651
	742	99.1642
	744	99.1605
	746	99.1677
	748	99.1636
	750	99.168
	752	99.1681
	754	99.1644
	756	99.1619
	758	99.1592
	760	99.1652
	762	99.1641
	764	99.1633
	766	99.1585
	768	99.16
	770	99.1571
	772	99.1615
	774	99.1598
	776	99.1591
	778	99.1596
	780	99.1585
	782	99.1556
	784	99.1563
	786	99.1587
	788	99.1549
	790	99.1592
	792	99.1577
	794	99.1586
	796	99.1568
	798	99.1531
	800	99.1652
	802	99.1536
	804	99.1559
	806	99.1596
	808	99.1519
	810	99.1513
	812	99.1575
	814	99.1557
	816	99.1476
	818	99.1536
	820	99.1516
	822	99.1507
	824	99.1544
	826	99.1463
	828	99.1468
	830	99.1485
	832	99.1518
	834	99.1461
	836	99.1514
	838	99.151
	840	99.1536
	842	99.1485
	844	99.1469
	846	99.1404
	848	99.1479
	850	99.1498
	852	99.1429
	854	99.15
	856	99.1487
	858	99.1472
	860	99.1428
	862	99.146
	864	99.1484
	866	99.1449
	868	99.1412
	870	99.1485
	872	99.1419
	874	99.1434
	876	99.1394
	878	99.1462
	880	99.1411
	882	99.1462
	884	99.1379
	886	99.1415
	888	99.1417
	890	99.1392
	892	99.139
	894	99.1391
	896	99.1362
	898	99.1409
	900	99.1359
	902	99.1417
	904	99.138
	906	99.1384
	908	99.1442
	910	99.132
	912	99.1373
	914	99.1402
	916	99.1364
	918	99.1359
	920	99.1353
	922	99.1361
	924	99.1294
	926	99.1397
	928	99.1352
	930	99.1328
	932	99.1377
	934	99.1302
	936	99.1337
	938	99.1339
	940	99.139
	942	99.1326
	944	99.1294
	946	99.1312
	948	99.1332
	950	99.134
	952	99.1324
	954	99.1302
	956	99.1345
	958	99.1297
	960	99.1304
	962	99.1296
	964	99.134
	966	99.1349
	968	99.1345
	970	99.1281
	972	99.1263
	974	99.124
	976	99.1251
	978	99.1284
	980	99.1225
	982	99.1332
	984	99.1242
	986	99.1293
	988	99.1311
	990	99.129
	992	99.1246
	994	99.1297
	996	99.1293
	998	99.1242
	1000	99.1274
	1002	99.1265
	1004	99.1305
	1006	99.1197
	1008	99.1274
	1010	99.1209
	1012	99.1203
	1014	99.124
	1016	99.1201
	1018	99.1166
	1020	99.1218
	1022	99.1279
	1024	99.1159
	1026	99.1227
	1028	99.1182
	1030	99.125
	1032	99.1227
	1034	99.1198
	1036	99.1163
	1038	99.1229
	1040	99.1181
	1042	99.1233
	1044	99.1156
	1046	99.124
	1048	99.121
	1050	99.1219
	1052	99.1227
	1054	99.1187
	1056	99.1182
	1058	99.1173
	1060	99.1185
	1062	99.1173
	1064	99.1132
	1066	99.1208
	1068	99.1158
	1070	99.1105
	1072	99.1223
	1074	99.1178
	1076	99.1125
	1078	99.1183
	1080	99.107
	1082	99.12
	1084	99.112
	1086	99.1148
	1088	99.1112
	1090	99.1135
	1092	99.1109
	1094	99.1188
	1096	99.1119
	1098	99.1106
	1100	99.1158
	1102	99.1123
	1104	99.1115
	1106	99.113
	1108	99.1123
	1110	99.1105
	1112	99.1129
	1114	99.1116
	1116	99.1083
	1118	99.1139
	1120	99.1073
	1122	99.109
	1124	99.1072
	1126	99.1061
	1128	99.1047
	1130	99.1058
	1132	99.1113
	1134	99.1027
	1136	99.1093
	1138	99.1057
	1140	99.1079
	1142	99.1085
	1144	99.105
	1146	99.1078
	1148	99.1019
	1150	99.1045
	1152	99.1059
	1154	99.1038
	1156	99.1058
	1158	99.1011
	1160	99.1034
	1162	99.107
	1164	99.1032
	1166	99.1062
	1168	99.1026
	1170	99.1045
	1172	99.0996
	1174	99.1065
	1176	99.1078
	1178	99.0988
	1180	99.1007
	1182	99.1028
	1184	99.0981
	1186	99.1012
	1188	99.1004
	1190	99.1019
	1192	99.1014
	1194	99.1058
	1196	99.0994
	1198	99.1037
	1200	99.1005
	1202	99.0952
	1204	99.1018
	1206	99.1018
	1208	99.0994
	1210	99.0934
	1212	99.0973
	1214	99.104
	1216	99.1053
	1218	99.1049
	1220	99.1003
	1222	99.0957
	1224	99.0955
	1226	99.1042
	1228	99.1004
	1230	99.0977
	1232	99.1011
	1234	99.0976
	1236	99.0986
	1238	99.1021
	1240	99.0974
	1242	99.0996
	1244	99.0956
	1246	99.0995
	1248	99.0967
	1250	99.0985
	1252	99.0947
	1254	99.0938
	1256	99.0918
	1258	99.0948
	1260	99.0956
	1262	99.0972
	1264	99.0925
	1266	99.0963
	1268	99.0969
	1270	99.0999
	1272	99.1015
	1274	99.0972
	1276	99.102
	1278	99.0942
	1280	99.0947
	1282	99.0939
	1284	99.0946
	1286	99.0961
	1288	99.0891
	1290	99.0935
	1292	99.0889
	1294	99.0888
	1296	99.098
	1298	99.0958
	1300	99.0908
	1302	99.0926
	1304	99.0854
	1306	99.0911
	1308	99.0906
	1310	99.0911
	1312	99.0846
	1314	99.0873
	1316	99.0948
	1318	99.0909
	1320	99.0914
	1322	99.0915
	1324	99.0896
	1326	99.095
	1328	99.0891
	1330	99.0852
	1332	99.0853
	1334	99.0897
	1336	99.0854
	1338	99.0871
	1340	99.0868
	1342	99.0887
	1344	99.0878
	1346	99.0944
	1348	99.0865
	1350	99.0855
	1352	99.0845
	1354	99.0867
	1356	99.0892
	1358	99.0853
	1360	99.0867
	1362	99.09
	1364	99.0917
	1366	99.0852
	1368	99.0867
	1370	99.0863
	1372	99.0857
	1374	99.0878
	1376	99.088
	1378	99.0834
	1380	99.0866
	1382	99.0822
	1384	99.0862
	1386	99.0846
	1388	99.0901
	1390	99.0844
	1392	99.0822
	1394	99.0854
	1396	99.0838
	1398	99.0807
	1400	99.0817
	1402	99.0796
	1404	99.0883
	1406	99.0814
	1408	99.0855
	1410	99.0796
	1412	99.0823
	1414	99.0804
	1416	99.0857
	1418	99.0826
	1420	99.0842
	1422	99.085
	1424	99.0864
	1426	99.0778
	1428	99.0777
	1430	99.0807
	1432	99.0831
	1434	99.0824
	1436	99.0836
	1438	99.0779
	1440	99.0852
	1442	99.086
	1444	99.0825
	1446	99.0826
	1448	99.0825
	1450	99.0807
	1452	99.075
	1454	99.0772
	1456	99.0778
	1458	99.076
	1460	99.0801
	1462	99.0809
	1464	99.0803
	1466	99.083
	1468	99.0813
	1470	99.0825
	1472	99.0815
	1474	99.0852
	1476	99.0849
	1478	99.0797
	1480	99.0768
	1482	99.0828
	1484	99.0809
	1486	99.0735
	1488	99.0769
	1490	99.076
	1492	99.0751
	1494	99.0758
	1496	99.0751
	1498	99.0769
	1500	99.0799
	2550	68.9287
	2552	68.2978
	2554	67.6577
	2556	67.013
	2558	66.3717
	2560	65.7197
	2562	65.0663
	2564	64.4151
	2566	63.7491
	2568	63.0855
	2570	62.4254
	2572	61.7492
	2574	61.0901
	2576	60.4141
	2578	59.741
	2580	59.0715
	2582	58.3957
	2584	57.7275
	2586	57.0545
	2588	56.381
	2590	55.716
	2592	55.0293
	2594	54.3676
	2596	53.7025
	2598	53.0345
	2600	52.3696
	2602	51.7113
	2604	51.0489
	2606	50.3944
	2608	49.7317
	2610	49.0876
	2612	48.4383
	2614	47.7917
	2616	47.1562
	2618	46.5272
	2620	45.8908
	2622	45.2636
	2624	44.6397
	2626	44.0264
	2628	43.4131
	2630	42.8004
	2632	42.2031
	2634	41.6068
	2636	41.0141
	2638	40.4269
	2640	39.8473
	2642	39.2719
	2644	38.7066
	2646	38.1348
	2648	37.5862
	2650	37.04
	2652	36.4916
	2654	35.9573
	2656	35.4335
	2658	34.9057
	2660	34.3833
	2662	33.8694
	2664	33.3692
	2666	32.8695
	2668	32.3734
	2670	31.8953
	2672	31.4152
	2674	30.9391
	2676	30.4755
	2678	30.0107
	2680	29.559
	2682	29.115
	2684	28.6749
	2686	28.2402
	2688	27.8128
	2690	27.3898
	2692	26.98
	2694	26.5704
	2696	26.1611
	2698	25.7672
	2700	25.3718
	2702	24.9898
	2704	24.616
	2706	24.2353
	2708	23.8701
	2710	23.5105
	2712	23.1526
	2714	22.8042
	2716	22.4566
	2718	22.1185
	2720	21.7866
	2722	21.4531
	2724	21.1344
	2726	20.8163
	2728	20.5009
	2730	20.1952
	2732	19.8914
	2734	19.5942
	2736	19.3005
	2738	19.0073
	2740	18.7236
	2742	18.4463
	2744	18.1686
	2746	17.8979
	2748	17.6335
	2750	17.3694
	2752	17.1117
	2754	16.8563
	2756	16.6062
	2758	16.363
	2760	16.1208
	2762	15.883
	2764	15.6482
	2766	15.4185
	2768	15.1913
	2770	14.9701
	2772	14.7476
	2774	14.5336
	2776	14.3209
	2778	14.1118
	2780	13.9076
	2782	13.7032
	2784	13.5057
	2786	13.3113
	2788	13.1154
	2790	12.9278
	2792	12.7429
	2794	12.5544
	2796	12.3744
	2798	12.1972
	2800	12.0212
	2802	11.8496
	2804	11.6788
	2806	11.5123
	2808	11.3479
	2810	11.1852
	2812	11.0254
	2814	10.8695
	2816	10.7132
	2818	10.5608
	2820	10.4105
	2822	10.264
	2824	10.1174
	2826	9.97385
	2828	9.8331
	2830	9.6953
	2832	9.55773
	2834	9.42312
	2836	9.29087
	2838	9.15864
	2840	9.03069
	2842	8.90145
	2844	8.7781
	2846	8.65671
	2848	8.53217
	2850	8.41452
	2852	8.29652
	2854	8.17952
	2856	8.06599
	2858	7.95144
	2860	7.84123
	2862	7.73092
	2864	7.62188
	2866	7.5165
	2868	7.41072
	2870	7.30568
	2872	7.20364
	2874	7.10417
	2876	7.00295
	2878	6.90505
	2880	6.80723
	2882	6.71157
	2884	6.61846
	2886	6.52409
	2888	6.43485
	2890	6.34477
	2892	6.25385
	2894	6.1668
	2896	6.08161
	2898	5.9949
	2900	5.91093
	2902	5.82784
	2904	5.74651
	2906	5.66661
	2908	5.58649
	2910	5.50799
	2912	5.43304
	2914	5.35517
	2916	5.28105
	2918	5.20807
	2920	5.134
	2922	5.0646
	2924	4.99154
	2926	4.92435
	2928	4.85586
	2930	4.78774
	2932	4.7214
	2934	4.65613
	2936	4.59004
	2938	4.52676
	2940	4.46518
	2942	4.40248
	2944	4.34138
	2946	4.28133
	2948	4.22118
	2950	4.16448
	2952	4.1048
	2954	4.04889
	2956	3.99338
	2958	3.93725
	2960	3.88361
	2962	3.83027
	2964	3.77706
	2966	3.725
	2968	3.67347
	2970	3.6225
	2972	3.57308
	2974	3.5232
	2976	3.47457
	2978	3.42777
	2980	3.37984
	2982	3.33347
	2984	3.28797
	2986	3.24325
	2988	3.19898
	2990	3.15413
	2992	3.11148
	2994	3.06878
	2996	3.02626
	2998	2.98516
	3000	2.94457
	3002	2.9038
	3004	2.86467
	3006	2.82574
	3008	2.78661
	3010	2.74851
	3012	2.71064
	3014	2.67484
	3016	2.63865
	3018	2.60122
	3020	2.56657
	3022	2.53133
	3024	2.49673
	3026	2.46279
	3028	2.42983
	3030	2.39608
	3032	2.36456
	3034	2.33233
	3036	2.30034
	3038	2.26931
	3040	2.23825
	3042	2.20788
	3044	2.17834
	3046	2.14868
	3048	2.11937
	3050	2.09193
	3052	2.06278
	3054	2.03517
	3056	2.00817
	3058	1.98075
	3060	1.95444
	3062	1.92729
	3064	1.90149
	3066	1.87603
	3068	1.85062
	3070	1.82518
	3072	1.8011
	3074	1.77629
	3076	1.75234
	3078	1.72952
	3080	1.70628
	3082	1.68303
	3084	1.66078
	3086	1.63863
	3088	1.61672
	3090	1.59524
	3092	1.5733
	3094	1.55229
	3096	1.53203
	3098	1.51122
	3100	1.49054
	3102	1.47105
	3104	1.45095
	3106	1.43264
	3108	1.413
	3110	1.39408
	3112	1.37625
	3114	1.35702
	3116	1.33927
	3118	1.32137
	3120	1.30329
	3122	1.2865
	3124	1.26923
	3126	1.25244
	3128	1.23594
	3130	1.21933
	3132	1.2032
	3134	1.18701
	3136	1.17112
	3138	1.15549
	3140	1.14066
	3142	1.12583
	3144	1.11096
	3146	1.09607
	3148	1.08149
	3150	1.06715
	3152	1.05307
	3154	1.03929
	3156	1.02559
	3158	1.01204
	3160	0.99844
	3162	0.98552
	3164	0.97279
	3166	0.95937
	3168	0.94717
	3170	0.93463
	3172	0.92196
	3174	0.91042
	3176	0.89839
	3178	0.88693
	3180	0.87536
	3182	0.86313
	3184	0.85245
	3186	0.84093
	3188	0.83027
	3190	0.81902
	3192	0.80882
	3194	0.79803
	3196	0.78741
	3198	0.77704
	3200	0.76694
	3202	0.75691
	3204	0.74699
	3206	0.73749
	3208	0.7278
	3210	0.71837
	3212	0.70906
	3214	0.69964
	3216	0.69047
	3218	0.6817
	3220	0.67299
	3222	0.66387
	3224	0.65558
	3226	0.64715
	3228	0.63847
	3230	0.63068
	3232	0.62253
	3234	0.6144
	3236	0.60621
	3238	0.59874
	3240	0.59086
	3242	0.5827
	3244	0.57543
	3246	0.56826
	3248	0.56119
	3250	0.55353
	3252	0.54662
	3254	0.53958
	3256	0.53228
	3258	0.52554
	3260	0.5192
	3262	0.5123
	3264	0.50569
	3266	0.49936
	3268	0.49315
	3270	0.4867
	3272	0.48056
	3274	0.47435
	3276	0.46842
	3278	0.46215
	3280	0.45654
	3282	0.4507
	3284	0.44507
	3286	0.43934
	3288	0.43389
	3290	0.42833
	3292	0.42284
	3294	0.41756
	3296	0.41246
	3298	0.40703
	3300	0.40206
	3302	0.39677
	3304	0.39192
	3306	0.38726
	3308	0.38207
	3310	0.37739
	3312	0.37277
	3314	0.36803
	3316	0.36375
	3318	0.35909
	3320	0.35462
	3322	0.3504
	3324	0.34583
	3326	0.34151
	3328	0.33732
	3330	0.33314
	3332	0.32891
	3334	0.32517
	3336	0.32135
	3338	0.31747
	3340	0.31338
	3342	0.30945
	3344	0.30582
	3346	0.30191
	3348	0.29823
	3350	0.29495
	3352	0.29105
	3354	0.28772
	3356	0.28401
	3358	0.28053
	3360	0.27715
	3362	0.27355
	3364	0.27046
	3366	0.26746
	3368	0.26412
	3370	0.26108
	3372	0.25799
	3374	0.25469
	3376	0.2516
	3378	0.24896
	3380	0.24586
	3382	0.24314
	3384	0.24009
	3386	0.23722
	3388	0.23473
	3390	0.23157
	3392	0.22905
	3394	0.22637
	3396	0.22389
	3398	0.2213
	3400	0.21844
	3402	0.21627
	3404	0.21398
	3406	0.21153
	3408	0.20877
	3410	0.20634
	3412	0.20426
	3414	0.20163
	3416	0.19948
	3418	0.19742
	3420	0.19523
	3422	0.19308
	3424	0.19076
	3426	0.18832
	3428	0.18656
	3430	0.18427
	3432	0.18198
	3434	0.18041
	3436	0.17852
	3438	0.1763
	3440	0.17435
	3442	0.17254
	3444	0.17063
	3446	0.16879
	3448	0.16709
	3450	0.16525
	3452	0.1633
	3454	0.16199
	3456	0.16003
	3458	0.15819
	3460	0.1567
	3462	0.15481
	3464	0.15332
	3466	0.15175
	3468	0.15013
	3470	0.14865
	3472	0.14684
	3474	0.14532
	3476	0.14399
	3478	0.14263
	3480	0.14105
	3482	0.13956
	3484	0.13823
	3486	0.13657
	3488	0.1356
	3490	0.13382
	3492	0.1327
	3494	0.13164
	3496	0.13019
	3498	0.12867
	3500	0.12768
	3502	0.12615
	3504	0.12512
	3506	0.12363
	3508	0.12256
	3510	0.12129
	3512	0.12026
	3514	0.11885
	3516	0.11769
	3518	0.11658
	3520	0.11569
	3522	0.11466
	3524	0.11348
	3526	0.11245
	3528	0.11112
	3530	0.11036
	3532	0.10925
	3534	0.10823
	3536	0.10709
	3538	0.10636
	3540	0.10529
	3542	0.10435
	3544	0.10337
	3546	0.10235
	3548	0.10171
	3550	0.10069
	3552	0.09983
	3554	0.0991
	3556	0.09808
	3558	0.09719
	3560	0.09625
	3562	0.09583
	3564	0.09468
	3566	0.09365
	3568	0.09305
	3570	0.09207
	3572	0.09144
	3574	0.09079
	3576	0.09024
	3578	0.08938
	3580	0.08858
	3582	0.08768
	3584	0.08682
	3586	0.0864
	3588	0.08576
	3590	0.08507
	3592	0.08443
	3594	0.08367
	3596	0.08285
	3598	0.08243
	3600	0.0817
	3602	0.08102
	3604	0.08072
	3606	0.07961
	3608	0.07931
	3610	0.07854
	3612	0.07799
	3614	0.07735
	3616	0.07718
	3618	0.07624
	3620	0.0756
	3622	0.07534
	3624	0.07454
	3626	0.0742
	3628	0.07377
	3630	0.07314
	3632	0.07228
	3634	0.0721
	3636	0.07116
	3638	0.07104
	3640	0.0704
	3642	0.06984
	3644	0.06946
	3646	0.0689
	3648	0.06864
	3650	0.06839
	3652	0.06762
	3654	0.06723
	3656	0.0665
	3658	0.0663
	3660	0.06587
	3662	0.06536
	3664	0.06519
	3666	0.06463
	3668	0.06434
	3670	0.06365
	3672	0.06352
	3674	0.06293
	3676	0.06263
	3678	0.06203
	3680	0.06185
	3682	0.06147
	3684	0.06113
	3686	0.06062
	3688	0.06006
	3690	0.05989
	3692	0.05964
	3694	0.05921
	3696	0.05874
	3698	0.05869
	3700	0.05836
	3702	0.05793
	3704	0.05737
	3706	0.05729
	3708	0.05686
	3710	0.05669
	3712	0.05631
	3714	0.05627
	3716	0.0558
	3718	0.05537
	3720	0.05511
	3722	0.05489
	3724	0.05451
	3726	0.05446
	3728	0.05408
	3730	0.05378
	3732	0.05365
	3734	0.05301
	3736	0.05276
	3738	0.05254
	3740	0.05237
	3742	0.05211
	3744	0.05194
	3746	0.05156
	3748	0.05114
	3750	0.05135
	3752	0.05071
	3754	0.05054
	3756	0.05058
	3758	0.0502
	3760	0.04977
	3762	0.04969
	3764	0.04935
	3766	0.04922
	3768	0.04896
	3770	0.04866
	3772	0.04844
	3774	0.04819
	3776	0.04811
	3778	0.04789
	3780	0.04759
	3782	0.04734
	3784	0.04738
	3786	0.04717
	3788	0.04703
	3790	0.04669
	3792	0.04644
	3794	0.04644
	3796	0.04605
	3798	0.0458
	3800	0.04571
	3802	0.04554
	3804	0.04507
	3806	0.04528
	3808	0.0449
	3810	0.04473
	3812	0.0446
	3814	0.04452
	3816	0.04435
	3818	0.04388
	3820	0.04409
	3822	0.04379
	3824	0.04358
	3826	0.04337
	3828	0.04315
	3830	0.04281
	3832	0.04302
	3834	0.04285
	3836	0.04243
	3838	0.04256
	3840	0.04243
	3842	0.04217
	3844	0.04187
	3846	0.04204
	3848	0.04204
	3850	0.04149
	3852	0.04131
	3854	0.04136
	3856	0.04123
	3858	0.04102
	3860	0.0411
	3862	0.04076
	3864	0.04067
	3866	0.04072
	3868	0.04024
	3870	0.04029
	3872	0.03994
	3874	0.04011
	3876	0.03973
	3878	0.03965
	3880	0.03947
	3882	0.03943
	3884	0.03913
	3886	0.03913
	3888	0.03904
	3890	0.03896
	3892	0.03884
	3894	0.03883
	3896	0.03875
	3898	0.03845
	3900	0.03836
	3902	0.03832
	3904	0.03789
	3906	0.03832
	3908	0.03785
	3910	0.03798
	3912	0.03781
	3914	0.03759
	3916	0.03759
	3918	0.03738
	3920	0.03734
	3922	0.03717
	3924	0.03717
	3926	0.03687
	3928	0.03712
	3930	0.03674
	3932	0.03657
	3934	0.0367
	3936	0.0364
	3938	0.03648
	3940	0.03619
	3942	0.03627
	3944	0.03631
	3946	0.03605
	3948	0.03601
	3950	0.03589
	3952	0.03567
	3954	0.03563
	3956	0.0358
	3958	0.03542
	3960	0.03533
	3962	0.03533
	3964	0.03503
	3966	0.03503
	3968	0.03486
	3970	0.03495
	3972	0.03482
	3974	0.03469
	3976	0.03469
	3978	0.03443
	3980	0.03469
	3982	0.0346
	3984	0.03392
	3986	0.03426
	3988	0.03413
	3990	0.034
	3992	0.03396
	3994	0.03379
	3996	0.03366
	3998	0.03375
	4000	0.03366
	4002	0.03366
	4004	0.03353
	4006	0.03341
	4008	0.03336
	4010	0.03319
	4012	0.03324
	4014	0.03324
	4016	0.03302
	4018	0.03302
	4020	0.03294
	4022	0.03285
	4024	0.03281
	4026	0.03272
	4028	0.03259
	4030	0.03251
	4032	0.03259
	4034	0.03242
	4036	0.03208
	4038	0.03212
	4040	0.03229
	4042	0.03195
	4044	0.032
	4046	0.03217
	4048	0.0317
	4050	0.03191
	4052	0.0317
	4054	0.03187
	4056	0.03174
	4058	0.03144
	4060	0.03144
	4062	0.0314
	4064	0.03131
	4066	0.03135
	4068	0.03123
	4070	0.03106
	4072	0.03131
	4074	0.0311
	4076	0.03097
	4078	0.0308
	4080	0.03088
	4082	0.03097
	4084	0.03093
	4086	0.03076
	4088	0.03054
	4090	0.03063
	4092	0.03033
	4094	0.03075
	4096	0.03028
	4098	0.03041
	4100	0.0305
	4102	0.03024
	4104	0.03003
	4106	0.03011
	4108	0.03041
	4110	0.0302
	4112	0.0299
	4114	0.02977
	4116	0.02986
	4118	0.02994
	4120	0.02964
	4122	0.02964
	4124	0.02947
	4126	0.0296
	4128	0.02977
	4130	0.02956
	4132	0.02926
	4134	0.0296
	4136	0.02926
	4138	0.02918
	4140	0.02948
	4142	0.02922
	4144	0.02913
	4146	0.029
	4148	0.02913
	4150	0.02892
	4152	0.02879
	4154	0.02874
	4156	0.02887
	4158	0.02892
	4160	0.02879
	4162	0.02853
	4164	0.02853
	4166	0.02866
	4168	0.02853
	4170	0.02866
	4172	0.02849
	4174	0.02866
	4176	0.02823
	4178	0.02853
	4180	0.02828
	4182	0.02819
	4184	0.02819
	4186	0.02819
	4188	0.02823
	4190	0.02823
	4192	0.0281
	4194	0.02789
	4196	0.02793
	4198	0.02784
	4200	0.02797
	4202	0.0278
	4204	0.0278
	4206	0.02763
	4208	0.02763
	4210	0.02789
	4212	0.02767
	4214	0.02767
	4216	0.02772
	4218	0.0275
	4220	0.0275
	4222	0.02742
	4224	0.02737
	4226	0.02725
	4228	0.02738
	4230	0.02772
	4232	0.02742
	4234	0.02746
	4236	0.02721
	4238	0.02704
	4240	0.02733
	4242	0.02699
	4244	0.02716
	4246	0.02708
	4248	0.02703
	4250	0.02682
	4252	0.02699
	4254	0.02673
	4256	0.02678
	4258	0.02686
	4260	0.02699
	4262	0.02686
	4264	0.02678
	4266	0.02665
	4268	0.02656
	4270	0.02669
	4272	0.0266
	4274	0.02652
	4276	0.02665
	4278	0.02652
	4280	0.02639
	4282	0.02648
	4284	0.02661
	4286	0.02652
	4288	0.02613
	4290	0.02601
	4292	0.02639
	4294	0.02626
	4296	0.02609
	4298	0.02605
	4300	0.02609
	4302	0.02627
	4304	0.02605
	4306	0.02614
	4308	0.02622
	4310	0.02605
	4312	0.02609
	4314	0.02584
	4316	0.02567
	4318	0.02592
	4320	0.02614
	4322	0.02579
	4324	0.02605
	4326	0.02583
	4328	0.02592
	4330	0.02579
	4332	0.02579
	4334	0.02566
	4336	0.02588
	4338	0.02579
	4340	0.02566
	4342	0.02562
	4344	0.02579
	4346	0.02549
	4348	0.02545
	4350	0.02558
	4352	0.02545
	4354	0.02536
	4356	0.02532
	4358	0.02545
	4360	0.02541
	4362	0.02554
	4364	0.02554
	4366	0.02553
	4368	0.02537
	4370	0.02524
	4372	0.02515
	4374	0.02519
	4376	0.02511
	4378	0.02528
	4380	0.02532
	4382	0.0255
	4384	0.02545
	4386	0.02528
	4388	0.02519
	4390	0.02515
	4392	0.02523
	4394	0.02536
	4396	0.02511
	4398	0.02498
	4400	0.02515
	4402	0.02515
	4404	0.02502
	4406	0.02502
	4408	0.02511
	4410	0.02481
	4412	0.02506
	4414	0.02476
	4416	0.02506
	4418	0.02502
	4420	0.02476
	4422	0.02481
	4424	0.02485
	4426	0.02477
	4428	0.02515
	4430	0.02485
	4432	0.02507
	4434	0.02477
	4436	0.02507
	4438	0.02472
	4440	0.02485
	4442	0.02485
	4444	0.02472
	4446	0.02481
	4448	0.02494
	4450	0.02464
	4452	0.02468
	4454	0.02489
	4456	0.0246
	4458	0.02472
	4460	0.02464
	4462	0.02447
	4464	0.02468
	4466	0.02447
	4468	0.0246
	4470	0.02468
	4472	0.02464
	4474	0.02447
	4476	0.02425
	4478	0.02455
	4480	0.02438
	4482	0.02464
	4484	0.02442
	4486	0.02442
	4488	0.02438
	4490	0.02455
	4492	0.02447
	4494	0.0243
	4496	0.02451
	4498	0.02421
	4500	0.02417
	4502	0.02425
	4504	0.02353
	4506	0.02362
	4508	0.02366
	4510	0.02362
	4512	0.02371
	4514	0.02379
	4516	0.02388
	4518	0.02422
	4520	0.02443
	4522	0.02413
	4524	0.02461
	4526	0.02452
	4528	0.02465
	4530	0.02508
	4532	0.02533
	4534	0.02555
	4536	0.02559
	4538	0.02598
	4540	0.02615
	4542	0.02662
	4544	0.027
	4546	0.02743
	4548	0.02769
	4550	0.02807
	4552	0.0285
	4554	0.02897
	4556	0.02949
	4558	0.03017
	4560	0.0306
	4562	0.0312
	4564	0.03222
	4566	0.03321
	4568	0.03415
	4570	0.03539
	4572	0.03693
	4574	0.03834
	4576	0.04005
	4578	0.04223
	4580	0.04467
	4582	0.0477
	4584	0.05103
	4586	0.05509
	4588	0.06021
	4590	0.06624
	4592	0.07337
	4594	0.08156
	4596	0.09133
	4598	0.10288
	4600	0.11661
	4602	0.13274
	4604	0.15159
	4606	0.17345
	4608	0.19842
	4610	0.22759
	4612	0.26093
	4614	0.29896
	4616	0.3429
	4618	0.3917
	4620	0.44708
	4622	0.5086
	4624	0.57751
	4626	0.65514
	4628	0.74085
	4630	0.83485
	4632	0.93957
	4634	1.05317
	4636	1.17913
	4638	1.31501
	4640	1.46228
	4642	1.62365
	4644	1.79763
	4646	1.98367
	4648	2.18705
	4650	2.4007
	4652	2.63466
	4654	2.8796
	4656	3.14041
	4658	3.4234
	4660	3.7167
	4662	4.02854
	4664	4.36183
	4666	4.70692
	4668	5.07642
	4670	5.45842
	4672	5.85834
	4674	6.28085
	4676	6.71947
	4678	7.18017
	4680	7.65243
	4682	8.14449
	4684	8.6612
	4686	9.1868
	4688	9.73278
	4690	10.303
	4692	10.8831
	4694	11.4869
	4696	12.1001
	4698	12.7318
	4700	13.3854
	4702	14.0491
	4704	14.735
	4706	15.4267
	4708	16.1336
	4710	16.8637
	4712	17.5984
	4714	18.3569
	4716	19.1159
	4718	19.8887
	4720	20.6851
	4722	21.4789
	4724	22.288
	4726	23.116
	4728	23.9429
	4730	24.7944
	4732	25.6375
	4734	26.492
	4736	27.3689
	4738	28.2376
	4740	29.1254
	4742	30.0089
	4744	30.9011
	4746	31.8126
	4748	32.7145
	4750	33.6348
	4752	34.5436
	4754	35.4579
	4756	36.3898
	4758	37.311
	4760	38.2482
	4762	39.1755
	4764	40.1004
	4766	41.0432
	4768	41.9696
	4770	42.9139
	4772	43.8434
	4774	44.7739
	4776	45.716
	4778	46.6408
	4780	47.5815
	4782	48.5073
	4784	49.4248
	4786	50.3521
	4788	51.2692
	4790	52.1939
	4792	53.0995
	4794	54.0002
	4796	54.9115
	4798	55.8065
	4800	56.7041
	4802	57.589
	4804	58.4604
	4806	59.347
	4808	60.2112
	4810	61.074
	4812	61.9259
	4814	62.7658
	4816	63.6065
	4818	64.432
	4820	65.2569
	4822	66.0669
	4824	66.8782
	4826	67.6669
	4828	68.4447
	4830	69.2258
	4832	69.9897
	4834	70.7473
	4836	71.4879
	4838	72.2202
	4840	72.9462
	4842	73.6566
	4844	74.3683
	4846	75.0577
	4848	75.7345
	4850	76.4065
	4852	77.0604
	4854	77.7164
	4856	78.3463
	4858	78.9624
	4860	79.585
	4862	80.1798
	4864	80.7718
	4866	81.3472
	4868	81.9158
	4870	82.466
	4872	82.9975
	4874	83.5325
	4876	84.0487
	4878	84.5569
	4880	85.0477
	4882	85.5228
	4884	85.993
	4886	86.4522
	4888	86.8994
	4890	87.3265
	4892	87.7558
	4894	88.1638
	4896	88.5612
	4898	88.9464
	4900	89.3162
	4902	89.6957
	4904	90.0366
	4906	90.3824
	4908	90.7179
	4910	91.0354
	4912	91.3512
	4914	91.6436
	4916	91.9286
	4918	92.2169
	4920	92.4831
	4922	92.7432
	4924	92.9919
	4926	93.2338
	4928	93.4619
	4930	93.6794
	4932	93.8954
	4934	94.1026
	4936	94.289
	4938	94.4811
	4940	94.6667
	4942	94.8345
	4944	94.994
	4946	95.1491
	4948	95.292
	4950	95.4408
	4952	95.5704
	4954	95.7019
	4956	95.8251
	4958	95.9364
	4960	96.041
	4962	96.1469
	4964	96.2451
	4966	96.3431
	4968	96.423
	4970	96.5141
	4972	96.5758
	4974	96.659
	4976	96.7283
	4978	96.7893
	4980	96.8518
	4982	96.9118
	4984	96.959
	4986	97.0099
	4988	97.0535
	4990	97.1056
	4992	97.1383
	4994	97.1738
	4996	97.211
	4998	97.2394
	5000	97.2725
	5002	97.2983
	5004	97.3269
	5006	97.3528
	5008	97.3677
	5010	97.3892
	5012	97.4085
	5014	97.4266
	5016	97.4459
	5018	97.4527
	5020	97.4711
	5022	97.4846
	5024	97.4964
	5026	97.5003
	5028	97.5153
	5030	97.5265
	5032	97.5321
	5034	97.5387
	5036	97.5409
	5038	97.5477
	5040	97.5595
	5042	97.5642
[truncated: 655 more rows]

## Sheet: Supplementary Fig. 14
Supplementary Fig. 14
	Culture day	Data 1	Data 2	Data 3	Data 4	Data 5	Data 6	Data 7
	1	90.6326	93.0251	88.8376	93.4205	95.9052	93.9123	95.9459
	3	90.6099	91.7713	87.905	83.125	97.4713	92.2156
	9	97.4832	97.2492	97.5309	85.1519	99.6419	96.1367

## Sheet: Supplementary Fig. 15
Supplementary Fig. 15
		Data 1	Data 2	Data 3
	Before	1.24987	1.26955	0.480576
	Needle fixed	6.41326	13.065	12.6553
	TIP	9.33555	0.491981	8.30941

## Sheet: Supplementary Figure 15 WB
			Antibodies : anti-MHC and anti-β−Actin						Date: 2021/03/12

[truncated: 3 more sheets: Supplementary Fig. 17, Supplementary Figure 18 WB, Supplementary Fig. 21]
